# Supplementary material for: Hearing Abilities in Children with Perinatally Acquired HIV, Children Perinatally Exposed to HIV but Uninfected, and Children Unexposed to HIV
Source: Audiol Res. 2025 Dec 5;15(6):170. doi: 10.3390/audiolres15060170 (PMC12729991; doi:10.3390/audiolres15060170)
Supplement: Supplementary file 1 [file audiolres-15-00170-s001.zip]

Archive with 1 entries (1 files):
- audiolres-3902439-supplementary.pdf
